# Supplementary material for: In Vitro vs In Silico Detected SNPs for the Development of a Genotyping Array: What Can We Learn from a Non-Model Species?
Source: PLoS One. 2010 Jun 9;5(6):e11034. doi: 10.1371/journal.pone.0011034 (PMC2882948; doi:10.1371/journal.pone.0011034)
Supplement: Table S1 — NCBI ss accession numbers for in vitro and in silico SNPs that were polymorphic in the assay. (0.03 MB XLS) [file pone.0011034.s002.xls]

## Sheet: Table S1
Table S1: NCBI ss accession numbers for in vitro and in silico SNPs
This list contains the 112 in vitro and 85 in silico SNPs that were polymorphic in the assay.
In vitro SNPs			In silico SNPs
Local_identifier	NCBI_ss#		Local_identifier	NCBI_ss#
AGP1-26	184956779		CT_1127-416	184975258
BOTERO-77	184956780		CT_118-277	184975263
BOTERO-202	184956781		CT_1277-707	184975266
C4H2-1782	184956782		CT_1281-632	184975270
C4H2-1860	184956783		CT_1407-232	184975274
CAD-1046	184956784		CT_1487-351	184975277
CAD-1114	184956785		CT_1519-636	184975280
CAD-259	184956786		CT_1548-409	184975283
CAD-455	184956787		CT_1605-714	184975286
CAD-660	184956788		CT_1800-1292	184975288
CCoAomt1-66	184956789		CT_1912-73	184975291
CCoAomt1-244	184956790		CT_19-467	184975294
CCoAomt1-404	184956791		CT_1967-650	184975297
CCoAomt1-873	184956792		CT_1968-786	184975300
CCoAomt1-1426	184956793		CT_1975-76	184975304
CCoAomt1-2223	184956794		CT_2049-1029	184975307
CCoAomt1-2415	184956795		CT_2116-538	184975310
CCoAomt1-2972	184956796		CT_2134-454	184975314
CesA3-190	184956797		CT_2186-169	184975317
CesA3-54	184956798		CT_2186-366	184975320
CesA7-493	184956799		CT_2196-641	184975323
CHS-99	184956800		CT_2226-307	184975326
COBRA1-184	184956801		CT_2227-1005	184975330
COBRA1-413	184956802		CT_2227-418	184975334
COBRA1-477	184956803		CT_2239-1100	184975338
COBRA1-595	184956804		CT_2239-1267	184975342
COBRA1-749	184956805		CT_2331-294	184975344
COBRA1-1054	184956806		CT_2334-447	184975347
COBRA2-35	184956807		CT_2438-354	184975350
COBRA2-399	184956808		CT_2438-465	184975353
COBRA2-501	184956809		CT_2583-1262	184975356
COBRA2-603	184956810		CT_2583-379	184975359
COBRA3-309	184956811		CT_2593-747	184975362
COBRA3-423	184956812		CT_2677-137	184975365
COBRA3-505	184956813		CT_2678-842	184975369
COBRA3-583	184956814		CT_2714-341	184975373
COBRA3-644	184956815		CT_2714-442	184975376
Dhn1-187	184956816		CT_2714-747	184975379
Dhn1-413	184956817		CT_272-312	184975382
Dhn1-612	184956818		CT_2739-543	184975385
Dhn2-264	184956819		CT_2800-894	184975388
Dhn2-321	184956820		CT_2843-557	184975391
GRP3-162	184956821		CT_2891-73	184975395
HDZ31-136	184956822		CT_2912-413	184975398
HDZ31-287	184956823		CT_2971-480	184975401
HDZ31-409	184956824		CT_3102-209	184975404
HDZ31-1324	184956825		CT_3150-1346	184975407
HDZ31-1471	184956826		CT_3195-736	184975410
HDZ31-1632	184956827		CT_3268-191	184975412
HDZ31-2138	184956828		CT_3359-427	184975417
HDZ31-2268	184956829		CT_3397-286	184975420
HDZ31-3140	184956830		CT_3397-445	184975423
HDZ31-3292	184956831		CT_3398-439	184975428
Korrigan-83	184956832		CT_3538-278	184975431
Korrigan-255	184956833		CT_3538-668	184975434
Korrigan-418	184956834		CT_3599-562	184975437
Korrigan-546	184956835		CT_3648-356	184975440
Korrigan-635	184956836		CT_3689-276	184975443
Korrigan-758	184956837		CT_3700-567	184975446
Korrigan-987	184956838		CT_371-425	184975450
Korrigan-1205	184956839		CT_3724-995	184975453
Korrigan-1272	184956840		CT_3782-445	184975456
Korrigan-1395	184956841		CT_3813-360	184975459
Korrigan-1499	184956842		CT_384-490	184975463
Korrigan-1687	184956843		CT_3914-72	184975466
Korrigan-1801	184956844		CT_3963-204	184975469
Korrigan-2019	184956845		CT_3999-461	184975472
Korrigan-2103	184956846		CT_4009-239	184975476
Korrigan-2646	184956847		CT_4080-251	184975480
Korrigan-2722	184956848		CT_4091-234	184975483
LIM2-1100	184956849		CT_4095-179	184975486
LIM2-2005	184956850		CT_4109-870	184975489
LIM2-2372	184956851		CT_4122-340	184975492
LP3-1-324	184956852		CT_415-144	184975495
LP3-3-298	184956853		CT_43-228	184975498
Myb14-74	184956854		CT_51-647	184975501
Myb14-258	184956855		CT_581-586	184975505
Myb14-449	184956856		CT_727-517	184975508
Myb1-294	184956857		CT1996-111	184975511
Myb1-710	184956858		CT1996-281	184975515
Myb1-906	184956859		CT2265-442	184975519
Myb1-1189	184956860		CT3360-214	184975522
Myb2-111	184956861		CT3762-288	184975525
Myb2-194	184956862		CT3764-1050	184975528
Myb2-337	184956863		CT3764-793	184975531
Myb2-526	184956864
Myb2-844	184956865
Myb2-1136	184956866
Myb2-1553	184956867
Myb2-1811	184956868
Myb4-119	184956869
Myb8-786	184956870
PAL1-P31-256	184956871
PAL1-P31-704	184956872
PAL1-P31-1118	184956873
PAL1-P31-1508	184956874
PFK-203	184956875
PFK-39	184956876
PHY-N-25	184956877
Pp1-312	184956878
PR-AGP4-802	184956879
PR-AGP4-1021	184956880
PR-AGP4-1165	184956881
PR-AGP4-1376	184956882
RD21-566	184956883
SCL1-228	184956884
SCL1-318	184956885
SCL1-431	184956886
SCL1-663	184956887
SCL1-1749	184956888
THE1-74	184956889
THE1-390	184956890
