# Supplementary material for: In Vitro vs In Silico Detected SNPs for the Development of a Genotyping Array: What Can We Learn from a Non-Model Species?
Source: PLoS One. 2010 Jun 9;5(6):e11034. doi: 10.1371/journal.pone.0011034 (PMC2882948; doi:10.1371/journal.pone.0011034)
Supplement: Table S2 — List of the 41 candidate genes used for in vitro SNPs detection and associated projects. (0.03 MB XLS) [file pone.0011034.s003.xls]

## Sheet: Table_S1
Table S2: List of the 41 candidate genes used for in vitro SNPs detection and associated projects
Gene	Description	Project
AGP-like (AGP1)	Arabinogalactan-like	BRG 2002
BOTERO	Katanin p60	ANR GenoQB
C4H-2	Trans-cinnamate-4-hydroxylase 2	BRG 2002 / Treesnips / Digenfor / Evoltree
CAD	Cinnamyl-alcohol-dehydrogenase	BRG 2002 / Evoltree
CCoAOMT	Caffeoyl-CoA 3-O-methyltransferase	BRG 2002 / Treesnips / Digenfor / Evoltree
CesA3	Cellulose Synthase	GEMINI
CesA4	Cellulose Synthase	GEMINI
CesA7	Cellulose Synthase	GEMINI
CHS	Chalcone Synthase	ANR GenoQB
Cobra1	GPI-anchored protein	ANR GenoQB
Cobra2	GPI-anchored protein	ANR GenoQB
Cobra3	GPI-anchored protein	ANR GenoQB
Dhn1	Dehydrin	Treesnips / Digenfor
Dhn2	Dehydrin	Treesnips / Digenfor
ERD3	Early Response to Drought 3	Treesnips / Digenfor
Glucan	Glucan-endo-1,3-beta-glucosidase precursor	Treesnips / Digenfor
GRP3	Putative Arabinogalactan / Glycin-Rich Protein	Treesnips / Digenfor
HDZ31	Homeodomain Leucin Zipper transcription factor	ANR GenoQB
Korrigan	Endo-1,4-beta-glucanase	ANR GenoQB
LAC-2	Laccase 2	BRG 2002
LAC-4	Laccase 4	BRG 2002
LIM2	LIM domain protein	ANR GenoQB
LP3-1	Water-stress-inducible protein	Treesnips / Digenfor
LP3-2	Water-stress-inducible protein	Treesnips / Digenfor
Myb1	R2R3-Myb transcription factor	ANR GenoQB
Myb14	R2R3-Myb transcription factor	ANR GenoQB
Myb2	R2R3-Myb transcription factor	ANR GenoQB
Myb4	R2R3-Myb transcription factor	ANR GenoQB
Myb8	R2R3-Myb transcription factor	ANR GenoQB
PAL1-P24	Phenylalanine ammonia-lyase	BRG 2002
PAL1-P31	Phenylalanine ammonia-lyase	Digenfor / Evoltree
PFK	Phosphofructokinase	Digenfor
PHY-N	Phytochrome N	Digenfor
Pp1	Glycin rich protein homolog	GEMINI
PP2C	Protein phosphatase 2C	Treesnips / Digenfor
Pp4	ACC oxidase	GEMINI
PR-AGP4	Putative Arabinogalactan / Proline Rich Protein	Treesnips / Digenfor / Evoltree
RD21	Cysteine protease	Treesnips / Digenfor
SCL1	Scarecrow-like transcription factor	ANR GenoQB
SPS	Sucrose Phosphate Synthase	Digenfor
THE1	Protein kinase	ANR GenoQB
Projects acronyms :
ANR GenoQB	GNP05013C supported by the ANR Genoplante
BRG 2002	Bureau des Ressources Génétiques (French National Genetic Resources Institution)
Digenfor	Tri027 Trilateral project France (Genoplante) / Germany (GABI) / Spain (MCyT)
Evoltree Jera 2	Evoltree European funded Network of Excellence
GEMINI	QLRT-1999-00942 supported by the European Union
Treesnips	QLRT-2001-01973 supported by the European Union
