# Supplementary material for: In Vitro vs In Silico Detected SNPs for the Development of a Genotyping Array: What Can We Learn from a Non-Model Species?
Source: PLoS One. 2010 Jun 9;5(6):e11034. doi: 10.1371/journal.pone.0011034 (PMC2882948; doi:10.1371/journal.pone.0011034)
Supplement: Table S4 — Call rate classes of the genotyped samples. (0.02 MB XLS) [file pone.0011034.s005.xls]

## Sheet: Feuil1
Table S4: Call rate classes of the 475 genotyped samples (456 samples + 19 replicates)
	Number of samples (number of MIs)
Call rate class	Presenting MIs considered as laboratory errors	Presenting MIs considered as genotyping errors	Without MIs	TOTAL
10%-20%	0	0	3	3
20%-30%	0	0	1	1
30%-40%	0	0	3	3
40%-50%	0	0	9	9
50%-60%	1 (12)	1 (1)	5	7 (13)
60%-70%	0	0	6	6
70%-80%	0	3 (3)	33	36 (3)
80%-90%	7 (102)	30 (38)	266	303 (140)
90%-100%	1 (21)	4 (4)	102	107 (25)
TOTAL	9 (135)	38 (46)	428	475 (181)
